# Supplementary material for: Parents’ Perspectives of an Arts Engagement Program Supporting Children with Anxiety
Source: Int J Environ Res Public Health. 2023 Sep 16;20(18):6771. doi: 10.3390/ijerph20186771 (PMC10531464; doi:10.3390/ijerph20186771)
Supplement: Supplementary file 1 [file ijerph-20-06771-s001.zip]

Archive with 2 entries (2 files):
- File S2 Culture Dose for Kids Completion Satisfaction Questionnaire - Parent.pdf
- File SI Culture Dose for Kids.pdf
